# Supplementary material for: Mechanisms of Resistance to Spot Blotch in Yunnan Iron Shell Wheat Based on Metabolome and Transcriptomics
Source: Int J Mol Sci. 2022 May 6;23(9):5184. doi: 10.3390/ijms23095184 (PMC9104156; doi:10.3390/ijms23095184)
Supplement: Supplementary file 1 [file ijms-23-05184-s001.zip]

Archive with 1 entries (1 files):
- ijms-1691532-supplementary.pdf
